# Supplementary material for: Bleaching and post-bleaching mortality of Acropora corals on a heat-susceptible reef in 2016
Source: PeerJ. 2019 Dec 5;7:e8138. doi: 10.7717/peerj.8138 (PMC6899343; doi:10.7717/peerj.8138)
Supplement: File S1 [file peerj-07-8138-s002.xlsx]

## Sheet: Base
	Size in April 2016				Status:	1: Normal, 2: Partly B 3: Bleached 4: Dead 5: Disappeared, 6: Partial death, 7: Bleached&PartialMortality
Quad	Colony	Number	Area(cm2)	MeanDiam (cm)	Species	2016-09-03	2017-02-04
147	1	1	43.17	7.41389	A. gemmifera	3	4
	2	2	13.641	4.16752	A. gemmifera	3	4
	3	3	2.98	1.94788	Unknow	1	1
	4	4	713.694	30.1447	A. nasuta	3	4
	5	5	123.002	12.5144	A. hyacinthus	3	4
	6	6	616.923	28.0266	A. monticulosa	3	4
	7	7	69.259	9.3906	A. monticulosa	3	4
	9	9	792.492	31.7653	A. monticulosa	3	4
	10	10	50.968	8.05571	A. digitifera	3	4
	11	11	639.261	28.5295	A. cytherea	3	1
	12	12	213.132	16.4733	A. hyacinthus	2	4
	13	13	28.905	6.06655	A. gemmifera	3	4
	14	14	73.374	9.66554	A. digitifera	3	1
	15	15	182.833	15.2575	A. latistella	3	6
	16	16	20.025	5.04942	A. gemmifera	3	4
	17	17	69.543	9.40983	A. gemmifera	3	4
	18	18	274.849	18.7069	A. gemmifera	3	4
	19	19	90.983	10.763	A. digitifera	3	4
	20	20	11.737	3.86575	A. digitifera	3	1
	21	21	224.718	16.9151	A. gemmifera	3	4
	22	22	203.823	16.1095	A. gemmifera	3	4
149	23	23	60.597	8.78376	A. digitifera	3	1
	24	24	24.989	5.64065	A. hyacinthus	3	1
	25	25	21.729	5.25987	A. hyacinthus	3	1
	26	30	58.256	8.61242	A. valida	3	1
	27	31	109.423	11.8035	A. valida	3	6
	28	32	44.822	7.55441	A. hyacinthus	3	1
	30	37	8821.17	105.979	A. cytherea	2	1
	31	38	25.795	5.7309	A. hyacinthus	2	1
	32	40	28.181	5.99009	A. digitifera	3	1
	33	41	123.739	12.5519	A. cytherea	3	4
	34	42	184.754	15.3374	A. humilis	3	4
	35	43	1441.93	42.8476	A. cytherea	3	1
	36	44	464.237	24.3122	A. monticulosa	3	6
	37	46	131.696	12.9492	A. digitifera	3	1
	38	47	239.214	17.4521	A. digitifera	3	1
	39	49	208.878	16.308	A. gemmifera	3	4
	40	51	55.816	8.43013	A. gemmifera	3	4
	41	52	26.119	5.76678	A. digitifera	3	1
	42	54	25.444	5.69178	A. cytherea	2	1
	43	56	1069.48	36.9013	A. gemmifera	3	4
	44	58	214.563	16.5285	A. gemmifera	2	1
	45	59	1055.41	36.6577	A. gemmifera	3	1
148	46	60	571.359	26.9718	A. gemmifera	3	6
	47	60.1	11.309	3.79461	A. nobilis	2	1
	48	61	114.9	12.0953	A. gemmifera	3	4
	49	64	48.908	7.89124	A. nasuta	3	1
	50	66	351.209	21.1465	A. gemmifera	3	4
	51	66.1	21.801	5.26858	A. gemmifera	3	4
	52	67	97.61	11.1481	A. digitifera	3	1
	53	68	107.938	11.7231	A. digitifera	3	1
	54	69	289.463	19.1978	A. gemmifera	3	4
	55	70	526.403	25.8889	A. gemmifera	3	4
	56	71	32.873	6.46956	A. hyacinthus	3	1
	57	71.1	20.771	5.14261	A. digitifera	3	1
	58	72	39.221	7.06666	A. digitifera	3	1
	59	73	172.074	14.8017	A. digitifera	3	1
	60	73.1	28.459	6.01956	A. digitifera	3	1
	61	73.3	34.941	6.66995	A. nobilis	3	6
	62	74	27.295	5.89517	A. nobilis	3	4
	63	75	193.632	15.7016	A. cytherea	3	1
	65	76.1	38.165	6.97088	A. digitifera	3	1
	66	77	479.507	24.7089	A. gemmifera	3	4
	67	78	159.665	14.258	A. gemmifera	3	1
	68	79	311.498	19.9151	A. gemmifera	3	4
	69	80	67.018	9.23742	A. gemmifera	3	4
	70	81	39.858	7.12382	A. monticulosa	3	4
	71	82	220.326	16.749	A. gemmifera	3	4
	72	83	16.735	4.61602	A. digitifera	3	1
	73	84	27.277	5.89323	A. valida	3	6
	74	85	92.647	10.861	A. gemmifera	3	1
	75	86	90.963	10.7619	A. digitifera	3	1
	76	87	352.545	21.1867	A. gemmifera	3	4
	77	88	17.087	4.66432	A. digitifera	3	1
	78	89	51.399	8.0897	A. digitifera	3	1
	79	91	30.191	6.20003	A. gemmifera	3	4
	80	92	862.803	33.1445	A. monticulosa	3	6
	81	93	49.821	7.96455	A. humilis	3	6
	82	94	131.699	12.9493	A. gemmifera	3	6
	83	95	612.519	27.9264	A. gemmifera	3	4
	84	96	79.059	10.033	A. digitifera	3	1
	85	99	279.697	18.8712	A. gemmifera	3	4
	86	100	126.088	12.6704	A. gemmifera	3	4
	87	101	521.401	25.7656	A. gemmifera	3	4
150	88	102	160.157	14.28	A. gemmifera	3	4
	89	103	129.983	12.8647	A. cytherea	3	4
	90	104	840.865	32.7204	A. gemmifera	3	4
	91	105	35.259	6.70024	A. digitifera	3	1
	92	106	161.14	14.3238	A. digitifera	3	1
	93	108	207.808	16.2662	A. digitifera	3	1
	94	109	229.168	17.0817	A. gemmifera	3	4
	95	110	17.921	4.77679	A. digitifera	3	1
	96	110.1	7.174	3.02229	A. cytherea	3	1
	97	110.2	10.49	3.65462	A. digitifera	3	1
	98	111	1444.63	42.8877	A. monticulosa	3	6
	99	111.1	10.959	3.73543	A. cytherea	3	1
	100	112	82.819	10.2688	A. digitifera	3	1
	101	113	24.605	5.59715	A. digitifera	3	4
	103	115	63.759	9.01002	A. nobilis	3	1
	104	116	169.24	14.6793	A. nasuta	3	4
	105	117	48.157	7.83041	A. gemmifera	3	1
	106	118	561.862	26.7467	A. digitifera	3	1
	107	121	78.108	9.97247	A. digitifera	3	1
	108	122	31.365	6.31943	A. digitifera	3	4
	109	123	3610.46	67.801	A. cytherea	3	4
	110	126	17.3	4.6933	A. digitifera	3	4
	111	127	117.866	12.2504	A. digitifera	3	4
	112	128	108.203	11.7375	A. nobilis	3	1
	113	129	313.95	19.9933	A. nobilis	3	4
	114	130	109.001	11.7807	A. digitifera	3	1
	115	131	254.634	18.0058	A. aspera	3	1
	116	132	526.716	25.8966	A. nasuta	3	4
	117	133	36.543	6.82114	A. digitifera	3	1
	118	134	52.55	8.17978	A. cytherea	2	1
	119	135	43.203	7.41672	A. gemmifera	3	1
	120	136	185.122	15.3527	A. gemmifera	3	4
	121	137	78.96	10.0267	A. gemmifera	3	1
	122	138	106.264	11.6318	A. digitifera	2	1
	123	139	479.92	24.7195	A. gemmifera	3	6
	124	140	541.903	26.2673	A. robusta	3	6
	125	141	104.509	11.5354	A. digitifera	3	4
	126	143	292.471	19.2973	A. digitifera	3	4
	127	144	212.211	16.4376	A. digitifera	3	1
Disappeared afer Typhoon Chaba in October 2016
1	129	26	34.247	6.60338		3	5
2	130	27	38.73	7.02229		3	5
3	131	28	64.845	9.08643		3	5
4	132	29	16.642	4.60318		4	5
5	133	34	25.93	5.74588		3	5
6	134	35	17.961	4.78212		3	5
7	135	36	25.119	5.65531		3	5
8	136	39	281.091	18.9181		3	5
9	137	45	29.666	6.14589		3	5
10	138	48	52.174	8.15046		3	5
11	139	50	5224.21	81.5578		2	5
12	140	55	1199.39	39.0783		3	5
13	141	57	815.43	32.2217		2	5
14	142	62	22.476	5.34952			5
15	143	63	6.356	2.84477			5
16	144	65	11.424	3.81385			5
17	145	90	4.839	2.48218			5
18	146	98	5.027	2.52994			5
19	147	98.1	3.407	2.08277			5
20	148	115.1	12.264	3.95158			5
21	149	119	3.848	2.21346			5
22	150	120	2.343	1.72719			5
23	151	124	3.198	2.01788			5
24	152	125	36.332	6.80142			5
															67.801
															4.6933
															12.2504
															11.7375
															19.9933
															11.7807
															18.0058
															25.8966
															6.82114
															8.17978
															7.41672
															15.3527
															10.0267
															11.6318
															24.7195
															26.2673
															11.5354
															19.2973
															16.4376
															8.4107
															10.6057
