# Supplementary material for: Bleaching and post-bleaching mortality of Acropora corals on a heat-susceptible reef in 2016
Source: PeerJ. 2019 Dec 5;7:e8138. doi: 10.7717/peerj.8138 (PMC6899343; doi:10.7717/peerj.8138)
Supplement: File S3 [file peerj-07-8138-s004.xlsx]

## Sheet: DHW98vs16
	DHW from local measurement of SST by Okinawa Prefectural Sea Farming Center
Date in 98 and 16	1998	2016
2008-06-29	0	0
2008-06-30	0	0
2008-07-01	0	0
2008-07-02	0	0
2008-07-03	0.0140278	0.0140278
2008-07-04	0.0423413	0.0280556
2008-07-05	0.113512	0.356369
2008-07-06	0.113512	0.384683
2008-07-07	0.198968	0.427282
2008-07-08	0.327282	0.427282
2008-07-09	0.469881	0.427282
2008-07-10	0.626766	0.427282
2008-07-11	0.783651	0.427282
2008-07-12	0.92625	0.427282
2008-07-13	1.06885	0.427282
2008-07-14	1.22573	0.427282
2008-07-15	1.38262	0.427282
2008-07-16	1.5395	0.427282
2008-07-17	1.69639	0.469881
2008-07-18	1.81042	0.541052
2008-07-19	1.92444	0.626508
2008-07-20	2.03847	0.740536
2008-07-21	2.12393	0.854563
2008-07-22	2.25224	0.968591
2008-07-23	2.36627	1.08262
2008-07-24	2.4803	1.15379
2008-07-25	2.59433	1.22496
2008-07-26	2.75121	1.26756
2008-07-27	2.89381	1.29587
2008-07-28	3.03641	1.36704
2008-07-29	3.19329	1.40964
2008-07-30	3.30732	1.43796
2008-07-31	3.39278	1.49484
2008-08-01	3.43538	1.53744
2008-08-02	3.52083	1.60861
2008-08-03	3.62058	1.72264
2008-08-04	3.70603	1.87952
2008-08-05	3.82006	2.05069
2008-08-06	3.96266	2.16472
2008-08-07	4.10526	2.27875
2008-08-08	4.27643	2.30706
2008-08-09	4.46188	2.33538
2008-08-10	4.67591	2.47798
2008-08-11	4.86137	2.492
2008-08-12	5.08968	2.50603
2008-08-13	5.28942	2.53435
2008-08-14	5.50345	2.54837
2008-08-15	5.74605	2.57669
2008-08-16	5.93151	2.605
2008-08-17	6.15982	2.63331
2008-08-18	6.41671	2.70448
2008-08-19	6.67359	2.76137
2008-08-20	6.93048	2.8754
2008-08-21	7.20165	2.97514
2008-08-22	7.45853	3.04631
2008-08-23	7.71542	3.13177
2008-08-24	7.94373	3.20294
2008-08-25	8.17204	3.23125
2008-08-26	8.40036	3.23125
2008-08-27	8.62867	3.23125
2008-08-28	8.85698	3.23125
2008-08-29	9.0853	3.23125
2008-08-30	9.28504	3.23125
2008-08-31	9.4705	3.24528
2008-09-01	9.6131	3.24528
2008-09-02	9.75569	3.24528
2008-09-03	9.86972	3.24528
2008-09-04	9.96946	3.24528
2008-09-05	10.0692	3.24528
2008-09-06	10.1832	3.24528
2008-09-07	10.2401	3.24528
2008-09-08	10.3399	3.24528
2008-09-09	10.411	3.24528
2008-09-10	10.5251	3.24528
2008-09-11	10.6105	3.24528
2008-09-12	10.6105	3.24528
2008-09-13	10.6105	3.24528
2008-09-14	10.6105	3.24528
2008-09-15	10.6105	3.24528
2008-09-16	10.6105	3.24528
2008-09-17	10.6105	3.24528
2008-09-18	10.6105	3.24528
2008-09-19	10.6105	3.24528
2008-09-20	10.6105	3.24528
2008-09-21	10.6105	3.24528
2008-09-22	10.6105	3.24528
2008-09-23	10.6105	3.24528
2008-09-24	10.6105	3.24528
2008-09-25	10.5965	3.23125
2008-09-26	10.5682	3.21722
2008-09-27	10.497	2.88891
2008-09-28	10.497	2.8606
2008-09-29	10.4115	2.818
2008-09-30	10.2832	2.818
2008-10-01	10.1406	2.818
2008-10-02	9.98375	2.818
2008-10-03	9.82687	2.818
2008-10-04	9.68427	2.818
2008-10-05	9.54167	2.818
2008-10-06	9.38478	2.818
2008-10-07	9.2279	2.818
2008-10-08	9.07101	2.818
2008-10-09	8.91413	2.7754
2008-10-10	8.8001	2.70423
2008-10-11	8.68607	2.61877
2008-10-12	8.57204	2.50474
2008-10-13	8.48659	2.39071
2008-10-14	8.35827	2.27669
2008-10-15	8.24425	2.16266
2008-10-16	8.13022	2.09149
2008-10-17	8.01619	2.02032
2008-10-18	7.85931	1.97772
2008-10-19	7.71671	1.9494
2008-10-20	7.57411	1.87823
2008-10-21	7.41722	1.83563
2008-10-22	7.30319	1.80732
2008-10-23	7.21774	1.75044
2008-10-24	7.17514	1.70784
2008-10-25	7.08968	1.63667
2008-10-26	6.98994	1.52264
2008-10-27	6.90448	1.36575
2008-10-28	6.79046	1.19458
2008-10-29	6.64786	1.08056
2008-10-30	6.50526	0.966528
2008-10-31	6.33409	0.938214
2008-11-01	6.14863	0.909901
2008-11-02	5.9346	0.767302
2008-11-03	5.74915	0.753274
2008-11-04	5.52083	0.739246
2008-11-05	5.32109	0.710933
2008-11-06	5.10706	0.696905
2008-11-07	4.86446	0.668591
2008-11-08	4.67901	0.640278
2008-11-09	4.45069	0.611964
2008-11-10	4.19381	0.540794
2008-11-11	3.93692	0.483909
2008-11-12	3.68004	0.369881
2008-11-13	3.40887	0.270139
2008-11-14	3.15198	0.198968
2008-11-15	2.8951	0.113512
2008-11-16	2.66679	0.0423413
2008-11-17	2.43847	0.0140278
2008-11-18	2.21016	0.0140278
2008-11-19	1.98185	0.0140278
2008-11-20	1.75353	0.0140278
2008-11-21	1.52522	0.0140278
2008-11-22	1.32548	0.0140278
2008-11-23	1.14002	0
2008-11-24	0.997421	0
2008-11-25	0.854821	0
2008-11-26	0.740794	0
2008-11-27	0.641052	0
2008-11-28	0.54131	0
2008-11-29	0.427282	0
2008-11-30	0.370397	0
2008-12-01	0.270655	0
2008-12-02	0.199484	0
2008-12-03	0.0854563	0
2008-12-04	0	0
2008-12-05	0	0
Max	10.6105	3.24528
